# Supplementary material for: The Fruit Proteome Response to the Ripening Stages in Three Tomato Genotypes
Source: Plants (Basel). 2022 Feb 19;11(4):553. doi: 10.3390/plants11040553 (PMC8877657; doi:10.3390/plants11040553)
Supplement: Supplementary file 1 [file plants-11-00553-s001.zip]

Archive with 1 entries (1 files):
- plants-1592006-supplementary.pdf
